# Supplementary material for: A 6-month longitudinal and comparative study of corneal biomechanical properties after SMILE with two different optical zone sizes
Source: PLoS One. 2025 Dec 1;20(12):e0337545. doi: 10.1371/journal.pone.0337545 (PMC12668499; doi:10.1371/journal.pone.0337545)
Supplement: S1 Data — (XLSX) [file pone.0337545.s002.xlsx]

## Sheet: S1_Data
ID	group	eye laterality	surgical method	sex	age	AL_Preop	CCT_Preop	Ablation_Depth_Preop	Sphere_Preop	Cylinder_Preop	SE_Preop	IOP_Preop	CBI_Preop	BAD_Preop	TBI_Preop	A1L_Preop	A1V_Preop	A2L_Preop	A2V_Preop	PD_Preop	Radius_Preop	DA_Preop	DA Ratio_Preop	ARTH_Preop	IR_Preop	SPA1_Preop	bIOP_Preop	SSI_Preop	UCVA_Post1M	BCVA_Post1M	Sphere_Post1M	Cylinder_Post1M	SE_Post1M	IOP_Post1M	A1L_Post1M	A1V_Post1M	A2L_Post1M	A2V_Post1M	PD_Post1M	Radius_Post1M	DA_Post1M	DA Ratio_Post1M	ARTH_Post1M	IR_Post1M	SPA1_Post1M	SSI_Post1M	三个月 UCVA_Post3M	BCVA_Post3M	Sphere_Post3M
1	6.3	OD	SMILE	M	21	24.48	575	90	-2.75	-2	-3.75	18	0	0.96	0.41	2.45	0.13	1.95	-0.27	5.07	7.62	1.02	4	539.7	8.2	124.3	14.9	0.85	1	1	0.25	-0.5	0	12	2.51	0.13	1.63	-0.26	5.14	6.15	1.05	5	255.1	11.1	104.9	0.87	1	1	0.5
1	6.5	OD	SMILE	F	34	24.74	535	86	-3.75	-0.5	-4	15	0.02	0.89	0.02	2.66	0.13	1.69	-0.25	4.91	8.08	1.02	4.1	446.3	7.7	116.9	17.8	1.11	1	1	0.25	-0.25	0.125	10.5	1.93	0.15	1.29	-0.26	5.36	7.03	1.11	5.3	179.4	9.9	91.7	0.93	1	1	0
2	6.3	OS	SMILE	M	21	24.99	566	110	-3.75	-2.5	-5	17	0	0.95	0.43	1.87	0.13	2.33	-0.25	4.75	6.54	1.05	4.1	558.7	8.6	121.1	16.3	0.87	1	1	0.25	-0.5	0	12	1.9	0.14	1.51	-0.3	5.24	5.92	1.15	4.9	179.1	11.1	93	0.83	1	1	0.5
2	6.5	OS	SMILE	F	34	24.79	534	86	-3.75	-0.5	-4	17	0	0.94	0	2.4	0.13	1.75	-0.24	4.75	7.1	1.02	3.8	497.9	7.1	117.6	18.2	1.2	1	1	-0.25	-0.25	-0.375	11.5	1.91	0.15	1.23	-0.26	5.38	7.06	1.07	5.2	188	9.8	93.5	0.99	1	1	-0.5
3	6.3	OD	SMILE	M	20	26.63	571	120	-5.75	-0.75	-6.125	20	0	0.66	0.02	2.37	0.11	2.02	-0.27	4.76	6.69	0.99	3.9	548.7	8.3	116.5	19.2	0.76	1	1	0.5	-0.25	0.375	12	2.51	0.13	1.18	-0.05	5.17	6.23	1.05	5.1	168	7.8	101.9	1.12	1	1	0.25
3	6.5	OD	SMILE	F	22	26.36	587	117	-5.75	-0.5	-6	17	0	0.47	0	1.89	0.14	1.94	-0.26	5.14	6.93	1.06	3.9	617.6	7.9	131.2	17	0.73	1	1	0.25	-0.25	0.125	11	1.93	0.14	2.13	-0.26	5.46	6.41	1.1	5	202.5	9.5	108.6	0.73	1	1	0.75
4	6.3	OS	SMILE	M	20	26.57	572	112	-5.5	-0.75	-5.875	20	0	0.52	0.05	2.28	0.11	1.97	-0.25	4.68	5.99	0.96	3.9	539	8.2	135.6	18.3	0.81	1	1	0.75	-1	0.25	11.7	1.77	0.13	1.53	-0.24	5.17	6.07	1.05	4.5	165.9	10.4	107.5	0.88	1	1	0
4	6.5	OS	SMILE	F	22	26.45	584	128	-5.75	-1.25	-6.375	17	0	0.46	0	2.62	0.204	1.13	-0.28	5.22	7.16	1.09	3.9	644.9	7.8	127.3	16.5	0.76	1	1	0	0	0	11	1.9	0.14	1.31	-0.31	5.59	6.09	1.19	5.1	173.3	10	101.5	0.85	1	1	0.25
5	6.5	OD	SMILE	F	22	25.45	553	82	-3.25	-0.5	-3.5	19	0	0.3	0.07	2.82	0.11	2	-0.23	4.61	7.33	0.89	3.5	520	7	150.8	19.6	1.02	1	1	0.75	0	0.75	11	1.99	0.13	2.19	-0.28	5.15	6.28	1.04	4.7	229.1	10	90	0.98	1	1	0.75
5	6.3	OD	SMILE	F	30	26.49	554	90	-4.75	0	-4.75	19	0	1.01	0.12	2.63	0.13	1.99	-0.18	4.8	7.55	0.9	4	608.7	7.5	133.5	18.4	1.01	1	1	0	-0.25	-0.125	10.7	1.65	0.15	2.04	-0.22	5.22	6.91	1.01	4.8	212.3	9.1	100.6	1.07	1	1	-0.25
6	6.5	OS	SMILE	F	22	24.78	551	75	-2	-0.5	-2.25	19	0	1.07	0.03	2.39	0.17	2.01	-0.25	4.89	7.45	0.91	4.8	559.1	9.6	112.4	14.1	0.78	1	1	1.25	-0.25	1.125	11	1.87	0.12	1.43	-0.28	5.11	6.51	1.01	4.7	261.5	9.9	96.9	0.8	1	1	1
6	6.3	OD	SMILE	F	33	24.81	554	106	-5.5	-0.5	-5.75	14	0	0.92	0.05	2.84	0.14	1.69	-0.25	4.82	7.18	0.97	4.6	624.8	8.9	137.4	16.9	0.87	1	1	0.75	0	0.75	11	1.9	0.17	1.95	-0.26	5.12	7.03	1.09	5.9	216.7	12.2	76	0.82	1	1	0.5
7	6.5	OD	SMILE	F	36	24.15	510	73	-2.5	-0.5	-2.75	11	0.03	0.56	0.07	2.79	0.15	1.38	-0.27	4.98	6.67	1.09	4.1	427.9	9.3	95.5	13.6	0.95	1	1	0.75	-0.5	0.5	6.5	1.88	0.18	1.1	-0.3	5.87	7.75	1.28	5.8	222.4	10.6	52	0.82	1	1	0.5
7	6.3	OD	SMILE	F	20	26.02	529	115	-5.75	-0.75	-6.125	16	0.02	1.17	0.01	2.08	0.15	2.2	-0.3	5.16	7.13	1.11	4	478.1	7.7	91.9	16.8	0.82	#NULL!	1	-1	-0.25	-1.125	9	1.66	0.15	2.2	-0.27	5.53	6.32	1.15	5	150.7	10.6	86.4	0.75	1	1	-0.5
8	6.5	OS	SMILE	F	36	24.08	511	76	-2.5	-0.75	-2.875	12	0.38	0.61	0.12	1.99	0.16	1.86	-0.28	4.9	7.03	1.12	4.2	362.8	9	87.7	13.8	1.01	1	1	0.75	-0.25	0.625	7	1.91	0.17	2.01	-0.26	5.56	6.56	1.25	5.4	213.7	11.2	57.7	0.8	1	1	0.5
8	6.3	OS	SMILE	F	20	25.53	529	103	-5	-0.5	-5.25	17	0.04	1.22	0.12	1.97	0.16	1.58	-0.33	5.33	7.11	1.13	4.2	435.1	8.7	95.2	14.8	0.68	#NULL!	1	0.5	-1	0	9	1.93	0.15	2.19	-0.27	5.31	6.14	1.08	5.2	152.3	10.7	95.9	0.74	1	1	0
9	6.3	OD	SMILE	M	22	26.54	619	124	-6.25	-0.5	-6.5	20	0	-0.19	0.34	2.17	0.11	2.36	-0.21	4.48	7.08	0.84	3.4	729.3	6.7	150.9	19.1	0.99	1	1	0	-0.5	-0.25	9	1.98	0.12	1.36	-0.23	4.94	6.08	0.95	4.5	198.2	9.5	132.7	1.12	1	1	0
9	6.5	OD	SMILE	M	26	24.94	551	91	-4	-0.5	-4.25	15	0	2.01	0.32	1.87	0.14	1.97	-0.24	4.69	6.42	1.05	4.1	465.4	8.7	109.2	15.3	1.03	1	1	0	0	0	15	1.94	0.14	1.52	-0.26	5	5.91	1.1	4.8	219.5	10.1	102.1	0.99	1	1	0
10	6.5	OS	SMILE	M	26	24.9	550	83	-3.5	-0.5	-3.75	17	0	2.01	0.31	2.42	0.13	2.05	-0.24	4.51	6.63	0.99	3.8	503.9	7.9	120.1	18.1	1.06	1	1	0.75	0	0.75	16	2.67	0.12	1.31	-0.23	4.9	3.82	1.05	4.3	240.1	10	127.2	0.98	1	1	0.5
10	6.3	OS	SMILE	M	22	26.63	621	127	-6.25	-0.75	-6.625	20	0	-0.36	0.07	3.06	0.11	2	-0.22	4.66	7.67	0.82	3.5	697.1	6.4	150.4	18.1	1.05	1	1	-0.75	-0.25	-0.875	12.5	1.99	0.13	1.25	-0.25	5.36	6.2	0.99	4.4	190.3	10.1	122.8	0.95	1	1	-0.75
11	6.5	OD	SMILE	M	24	24.8	539	69	-2.25	0	-2.25	17	0	0.49	0.03	2.22	0.14	3.31	-0.23	4.75	7.63	0.96	3.6	589.5	6.2	94.5	18.1	1.26	1	1	0.5	0	0.5	11.7	1.84	0.14	1.68	-0.22	5.04	7.02	0.97	4.8	285.7	8.5	117.1	1.12	1	1	0.25
11	6.3	OD	SMILE	F	39	25.1	532	95	-4.5	-0.75	-4.875	15	0.01	1.62	0.22	3	0.16	2.04	-0.26	5.17	8.11	1.06	4.1	436.9	7.9	107.1	16.7	0.93	1	1	0.5	0	0.5	9	1.92	0.16	2.11	-0.27	5.46	6.38	1.17	5.6	170.2	11.2	74.3	0.87	1	1	0
12	6.5	OD	SMILE	F	36	25.5	571	105	-5.5	0	-5.5	13	0	0.72	0.31	2.09	0.17	1.4	-0.31	5.42	6.18	1.21	4.8	646.5	9.5	99.7	11.7	0.69	1	1	-0.25	-0.5	-0.5	8	2.09	0.17	1.4	-0.31	5.42	6.18	1.21	5.6	210.8	11.5	77.9	0.73	1	1	-0.25
12	6.3	OS	SMILE	F	39	25.01	524	77	-3.75	0	-3.75	14	0	1.62	0.19	2.65	0.16	1.92	-0.22	4.83	6.85	1.06	4	514.1	7.9	109.1	16.9	1.21	1	1	-0.25	0	-0.25	9	1.99	0.17	1.34	-0.27	5.12	5.66	1.19	5.5	200.3	11.2	84.5	0.93	1	1	-0.75
13	6.3	OD	SMILE	F	26	24.43	534	114	-4	-0.75	-4.375	14	0.02	0.4	0.02	1.87	0.14	2.01	-0.28	5.08	6.36	1.06	4.3	472.1	8.8	105	17	0.78	1	1	-0.5	-0.5	-0.75	12	1.73	0.15	1.17	-0.26	5.24	6.6	1.04	5.4	185.3	10.1	104.7	0.89	1	1	0
13	6.5	OD	SMILE	M	20	25.41	569	91	-3.75	-0.75	-4.125	13	0	0.55	0.01	2.79	0.15	1.8	-0.25	5.03	6.9	1.03	4.2	683.2	8.1	129.8	14.8	0.9	1	1	-0.25	-0.5	-0.5	12.5	2.49	0.14	1.34	-0.23	5.33	7.09	1.01	4.8	249.6	9.2	101.4	0.94	1	1	-0.25
14	6.3	OS	SMILE	F	26	25.1	528	94	-5.5	-0.75	-5.875	14	0.02	0.5	0	2.61	0.14	1.87	-0.26	5.03	6.45	1.03	4.1	468.6	8.5	108.2	17.9	0.8	1	1	-0.5	-0.25	-0.625	13.3	1.96	0.14	2.11	-0.25	5.38	6.39	1.06	5	152.7	10.2	87.2	0.87	1	1	0.25
14	6.5	OS	SMILE	M	20	24.67	571	77	-2	-0.75	-2.375	13	0	0.39	0.07	2.15	0.15	1.78	-0.27	5.21	7.91	1.06	3.9	676.1	7.8	107	14.4	0.95	1	1	-1.25	-1	-1.75	11.3	1.89	0.15	1.71	-0.24	5.33	7.04	1.02	4.7	277.1	9.6	108.1	0.94	1	1	0.75
15	6.5	OD	SMILE	M	24	26.79	568	104	-5.25	0	-5.25	13	0	0.5	0.25	2.34	0.14	1.39	-0.24	5.1	8.3	0.96	3.9	684.2	7.2	130.9	17	0.96	1	1	1.25	-0.75	0.875	10	2.45	0.14	1.09	-0.26	5.45	6.15	1.11	5.2	202.1	10.5	97.4	0.84	1	1	1
15	6.3	OD	SMILE	F	26	26.64	549	121	-6.5	-0.5	-6.75	16	0	0.59	0	2.47	0.13	1.56	-0.25	5.18	7.1	1.02	3.7	553.2	8.3	126.1	15.7	0.87	1	1	-0.5	-0.25	-0.625	11	2.39	0.13	1.18	-0.25	5.28	6.45	1.02	4.6	185.2	9.9	108.6	0.95	1	1	-0.5
16	6.5	OS	SMILE	M	24	26.64	565	94	-4.5	0	-4.5	12	0	0.7	0.01	2.52	0.14	2.04	-0.26	5.07	6.83	1.01	4	705.7	8	128.7	15.6	0.86	1	1	1	-0.25	0.875	11.5	1.93	0.14	1.68	-0.22	5.25	6.5	0.99	4.7	206.1	9.6	120	0.97	1	1	0.5
16	6.3	OS	SMILE	F	26	26.69	548	124	-6.25	-0.5	-6.5	16	0	0.71	0	2.02	0.13	2.03	-0.23	5.24	6.52	1.1	3.8	551.2	9.1	131.2	14.9	0.78	1	1	0	-0.25	-0.125	12	2.97	0.12	1.5	-0.22	5.29	6.38	1.02	5	175.2	10.6	117	0.93	1	1	0.5
17	6.5	OD	SMILE	M	20	25.23	549	90	-3.5	-0.75	-3.875	18	0	0.65	0.04	2.36	0.12	2.22	-0.26	4.93	6.08	1.07	3.9	785.8	8.8	112.8	15.8	0.84	1	1	0.5	-0.5	0.25	11	1.86	0.14	1.4	-0.28	5.45	7.34	1.08	4.9	249.1	10	93.4	0.91	1	1	0.25
17	6.3	OD	SMILE	F	28	25.34	567	111	-4.75	-1.25	-5.375	15	0	0.72	0.02	2.11	0.16	2.01	-0.24	5.01	6.6	1.05	4.2	502.6	9.3	128.6	15.8	0.8	1	1	0.25	-0.25	0.125	10	1.92	0.17	1.79	-0.29	5.42	6.19	1.18	5.6	167.5	11.8	88.6	0.71	1	1	0.25
18	6.3	OS	SMILE	F	28	25.62	565	119	-5.5	-1	-6	16	0.01	1.04	0	2.6	0.14	1.42	-0.25	5.1	7.23	1.05	4.1	447.8	8.3	120.7	16.1	0.79	1	1	0.25	-0.25	0.125	9	2.48	0.16	1.11	-0.29	5.54	6.08	1.21	5.8	156.7	11.9	88.4	0.69	1	1	0
18	6.5	OD	SMILE	F	22	25.9	522	83	-3.75	0	-3.75	16	0.08	1.77	0.32	2.74	0.15	1.85	-0.22	4.84	7.29	1.01	3.8	373.2	7.9	109.6	16.5	1.05	1	1	0	-0.25	-0.125	12.5	1.88	0.15	1.42	-0.25	5.22	6.1	1	4.7	168	9.9	90.9	0.97	1	1	0
19	6.3	OD	SMILE	M	41	25.55	526	75	-2.75	-0.75	-3.125	12	0.04	1.11	0.02	1.93	0.16	1.61	-0.27	5.36	7.13	1.16	4.3	452.2	8.9	91.4	14.1	0.86	#NULL!	1	0.25	-0.25	0.125	10	1.94	0.17	1.19	-0.32	5.73	7.06	1.16	5.3	103	10.6	70.5	0.86	1	1	0
19	6.5	OS	SMILE	F	22	25.51	526	86	-3.5	0	-3.5	16	0.12	1.82	0.34	2.55	0.15	1.97	-0.28	4.97	7.48	1.06	3.9	468.8	7.7	101.1	15.6	1.05	1	1	-0.25	0	-0.25	11.5	1.89	0.14	1.52	-0.23	5.32	7.05	1.01	5.1	180.5	9.9	85.3	0.97	1	1	-0.25
20	6.3	OS	SMILE	M	41	25.46	523	69	-3	-1	-3.5	11	0	1.34	0.03	1.93	0.15	2.03	-0.24	5.35	6.99	1.11	4.5	491.4	8.9	107.2	13.9	0.87	1	1	0	-0.25	-0.125	11	1.89	0.17	1.57	-0.27	5.54	6.55	1.14	5.1	221.9	10.5	86	0.81	1	1	-0.25
20	6.5	OD	SMILE	F	28	25.58	538	104	-5.25	0	-5.25	20	0	1.57	0.53	2.61	0.11	2.65	-0.22	4.63	8.02	0.92	3.5	547.9	7.2	116.3	18.8	1.22	1	1	-0.5	-0.5	-0.75	12.5	2.42	0.14	1.87	-0.26	5.3	6.85	1.07	5	100.3	10	99	0.94	1	1	-0.75
21	6.3	OD	SMILE	M	29	25.94	533	110	-5	-1.5	-5.75	14	0.01	1.06	0.14	1.86	0.17	1.32	-0.29	5.24	7.08	1.07	4.7	534.1	9.3	111.9	14.6	0.8	1	1	1.25	-1	0.75	10	1.51	0.17	1.11	-0.29	5.53	5.64	1.18	6	165.2	12.4	90	0.71	1	1	0.25
21	6.5	OD	SMILE	F	40	25.01	570	99	-4.75	-0.5	-5	16	0	1.47	0.29	1.88	0.16	1.99	-0.28	5.17	6.52	1.14	4.3	509.1	9.5	109.3	13.7	0.78	1	1	0	-1	-0.5	9	1.9	0.17	1.34	-0.27	5.27	5.38	1.17	5.4	197	11.9	81.9	0.8	1	1	-0.5
22	6.5	OS	SMILE	F	40	24.77	576	81	-3.5	0	-3.5	15	0	2	0.82	2.03	0.17	1.85	-0.28	5.17	6.72	1.19	4.3	513.5	9.5	97.4	13	0.77	1	1	-1	-0.25	-1.125	10	1.97	0.17	1.27	-0.3	5.36	5.62	1.25	5.5	231.6	12	83.7	0.71	1	1	-1.25
22	6.3	OS	SMILE	M	29	25.83	527	102	-5	-0.75	-5.375	15	0	1.27	0.05	1.9	0.16	2.11	-0.29	5.01	6.09	1.04	4.7	556	9.6	103.4	16.6	0.83	#NULL!	#NULL!	#NULL!	#NULL!	#NULL!	#NULL!	1.95	0.16	0.99	-0.3	5.38	5.79	1.14	6.1	162.8	11.9	88.2	0.79	1	#NULL!	#NULL!
23	6.5	OD	SMILE	M	21	25.9	585	75	-2.75	-0.5	-3	17	0.01	0.49	0	2.53	0.12	2.38	-0.24	4.86	8.97	0.9	3.2	504	6.8	112.1	18.2	0.98	1	1	-0.25	0	-0.25	10	2.29	0.15	1.69	-0.27	5.25	5.85	1.09	4.4	235.4	10	95	0.86	1	1	0.5
23	6.3	OD	SMILE	F	23	25.24	537	121	-5.75	-0.75	-6.125	14	0.01	0.78	0.16	2.53	0.16	2.1	-0.25	5.03	6.11	1.12	4.2	532.3	9.4	91	12.7	0.79	1	1	0	-0.25	-0.125	8	2.57	0.14	0.94	-0.33	5.42	5.65	1.17	5.7	172.3	11.4	79	0.75	1	1	0
24	6.5	OS	SMILE	M	21	25.9	579	88	-3.75	-0.5	-4	16	0	0.32	0	2.44	0.12	2.72	-0.26	4.87	7.53	0.98	3.6	496.8	6.5	115.1	18.4	1.03	1	1	-0.25	-0.25	-0.375	11	1.95	0.15	1.21	-0.27	5.41	5.89	1.11	4.5	201.4	10.5	88.9	0.82	1	1	0.25
24	6.3	OS	SMILE	F	23	25	537	107	-5	-0.5	-5.25	12	0	1.07	0.32	1.8	0.15	1.51	-0.25	5.07	6.57	1.08	4.1	583.7	8.8	95.3	13.7	0.86	1	1	0.25	-0.25	0.125	8	1.94	0.14	1.14	-0.28	5.52	5.47	1.17	5.6	175.9	11.8	72.7	0.74	1	1	0
25	6.5	OD	SMILE	M	24	24.67	579	80	-2.75	-0.75	-3.125	18	0	0.66	0.12	2.63	0.14	1.53	-0.35	5.21	7.32	1.14	3.6	574.6	7.2	109.6	16.5	0.73	1	1	0.5	-0.25	0.375	12	2.1	0.16	1.18	-0.34	5.66	7.5	1.35	4.4	257.8	8.2	89.6	0.7	1	1	-0.5
25	6.3	OD	SMILE	F	26	24.49	533	125	-6.5	-1	-7	13	0	1.67	0.25	2.42	0.16	2.11	-0.31	5.28	6.27	1.17	4.4	411.7	9.7	99.5	14.3	0.7	1	1	0	-0.75	-0.375	10.5	1.97	0.16	2.01	-0.27	5.25	5.41	1.14	5.7	134.3	12.2	73.9	0.75	1	1	-0.5
26	6.5	OS	SMILE	M	24	24.88	578	84	-3	-0.75	-3.375	19	0	0.89	0.3	2.1	0.16	1.18	-0.34	5.12	7.24	1.06	4.4	257.8	8.2	89.6	14.4	0.7	1	1	0.25	-0.5	0	11	1.87	0.15	1.2	-0.33	5.63	7.28	1.27	4.4	237.5	8.6	95.9	0.69	1	1	-0.5
26	6.3	OS	SMILE	F	26	24.1	542	103	-4.75	-1.25	-5.375	14	0.14	1.6	0.26	2.4	0.16	2.06	-0.3	5.18	6.82	1.13	4.3	537.5	9.6	105.6	14.4	0.73	1	1	0.25	-0.75	-0.125	10.5	1.78	0.17	1.95	-0.31	5.35	5.42	1.15	5.7	177.9	12.3	79.8	0.73	1	1	-0.5
27	6.5	OD	SMILE	M	21	24.43	520	79	-2.5	0	-2.5	13	0.01	1.18	0.28	2.66	0.14	1.99	-0.31	5.26	8.13	1.15	4.2	454	7.4	104.2	15.4	0.9	1	1	0	-0.5	-0.25	10	1.86	0.13	1.25	-0.3	5.25	6.45	1.11	5	222.2	10.3	91.6	0.86	1	1	0.5
27	6.3	OD	SMILE	F	23	24.02	532	107	-5	-0.5	-5.25	18	0.04	1.3	0.01	2.7	0.13	2.41	-0.27	4.76	6.91	0.97	3.9	439.1	7.8	109.9	19.4	0.83	1	1	-0.5	0	-0.5	12	2	0.16	2.03	-0.28	5.21	5.93	1.15	5.3	175.7	10.8	79.7	0.8	1	1	-0.5
28	6.5	OS	SMILE	M	24	24.56	520	79	-2.75	-0.5	-3	13	0	1.01	0.1	2.63	0.14	2.02	-0.3	5.15	7.5	1.12	4.3	669	7.9	94.7	13.9	0.92	0.8	1	0	-0.25	-0.125	11	2.78	0.12	1.22	-0.29	5.12	6.38	1.16	4.8	222.1	10.1	85.6	0.96	1	1	0.5
28	6.3	OS	SMILE	F	23	23.84	537	107	-5.25	0	-5.25	16	0	1.85	0.01	1.85	0.15	1.9	-0.28	5	6.49	1.08	4.2	518.1	8.7	105.7	17.8	0.67	#NULL!	#NULL!	#NULL!	#NULL!	#NULL!	#NULL!	1.9	0.16	0.91	-0.31	5.17	5.48	1.16	5.3	179.4	11.7	82.7	0.66	1	#NULL!	#NULL!
29	6.3	OD	SMILE	F	22	26.7	523	102	-5	-0.5	-5.25	14	0.04	0.77	0.28	2.77	0.16	1.37	-0.29	5.14	6.29	1.07	4.2	435.8	9.2	100	16.4	0.83	1	1	0.75	-0.75	0.375	9	1.81	0.17	1.5	-0.29	5.46	5.15	1.16	5.8	131.7	12.2	61.5	0.76	1	1	0.25
29	6.5	OD	SMILE	M	22	26.31	565	100	-4.25	-1	-4.75	19	0	0.62	0.15	1.99	0.15	1.79	-0.3	5.45	8.12	1.11	4	582.7	7.4	118.8	15.2	0.8	1	1	-0.25	-0.5	-0.5	12.3	2.04	0.14	1.99	-0.23	5.46	8	1	4.8	213.5	8.5	114.5	0.95	1	1	0.25
30	6.3	OS	SMILE	F	22	26.11	533	89	-4.25	-0.5	-4.5	13	0.01	38	0.06	1.91	0.16	2.06	-0.27	5.14	6.83	1.04	4.3	507.4	8.6	93.1	15.2	0.9	1	1	0.5	-0.25	0.375	9	2.1	0.14	1.73	-0.27	5.27	5.89	1.07	5.3	186.5	11.1	79	0.88	1	1	0.5
30	6.5	OS	SMILE	M	22	25.96	567	90	-3.25	-1	-3.75	19	0	0.68	0.15	2.76	0.14	2.07	-0.26	5.38	10.11	1.01	3.9	639.5	6.6	135.4	16.1	0.96	1	1	0.5	-0.25	0.375	10	1.91	0.13	2.13	-0.24	5.28	7.32	0.98	4.6	251.9	8.6	119.7	1.01	1	1	-0.25
31	6.5	OD	SMILE	M	20	27.46	584	96	-4.75	0	-4.75	15	0	0.61	0	2.3	0.15	1.88	-0.28	5.6	7.71	1.18	4	434.4	7.7	122.1	14.5	0.67	1	1	0	-0.5	-0.25	10	1.97	0.14	2.08	-0.29	5.7	6.51	1.31	4.6	196.8	9.4	98.5	0.74	1	1	0
31	6.3	OD	SMILE	F	23	24.36	554	102	-4.75	-0.75	-5.125	18	0.02	1.08	0.03	2.71	0.12	2.18	-0.25	4.57	8.72	0.93	4	424.8	7.2	121.8	19.1	1.08	1	1	0.25	-0.25	0.125	11	1.84	0.14	1.55	-0.26	5.17	6.62	1.07	5.4	172.1	10.6	107.1	0.9	1	1	0
32	6.3	OS	SMILE	F	23	23.77	554	87	-3	-1	-3.5	18	0	1.08	0.06	2.54	0.14	2.03	-0.25	4.64	7.23	1.03	3.7	435.9	7.9	125.5	17.3	1.04	1	1	0.75	-0.5	0.5	11	1.87	0.16	2.04	-0.27	5.04	6.1	1.13	5.2	203.1	11.2	95.6	0.87	1	1	0.25
32	6.5	OS	SMILE	M	20	27.76	584	98	-5	0	-5	14	0	0.75	0.16	2.11	0.15	1.82	-0.29	5.52	8.25	1.2	3.7	562.6	7.6	123.2	14.3	0.73	1	1	-0.25	-0.25	-0.375	10	2.21	0.13	1.15	-0.28	5.6	6.27	1.21	4.9	212.8	9.9	116.4	0.74	1	1	-0.5
33	6.3	OD	SMILE	M	23	26.76	551	108	-5.5	-0.5	-5.75	15	0	0.56	0	1.95	0.15	2.04	-0.25	5.14	7.81	1.04	4.1	535.9	7.6	118.1	16.3	0.9	1	1	0.5	-0.5	0.25	10	2	0.15	1.3	-0.27	5.61	6.3	1.12	6.4	165	10.7	83.1	0.76	1	1	0.25
33	6.5	OS	SMILE	M	19	24.69	550	116	-5.5	-0.5	-5.75	17	0	1.27	0.02	2.5	0.12	1.41	-0.3	4.9	6.68	1.02	4.1	618.4	8.3	116.3	15	0.8	#NULL!	1	-0.25	-1.25	-0.875	8.7	2.4	0.16	1.1	-0.31	5.32	5.4	1.18	6	169.9	12.1	70.7	0.71	1	1	-0.5
34	6.5	OD	SMILE	M	21	26.38	569	115	-5.5	-0.5	-5.75	20	0	1.29	0.29	2.55	0.11	1.93	-0.2	4.06	6.42	0.79	3.7	531.3	7	138.9	23.2	0.98	1	1	-0.5	-0.5	-0.75	7	2.26	0.1	1.95	-0.22	4.54	5.41	0.87	4.3	173.4	10	131.7	0.96	1	1	-0.25
34	6.3	OS	SMILE	M	23	26.73	555	111	-5.5	-0.75	-5.875	15	0	0.64	0	2.16	0.14	1.63	-0.26	5.18	8.07	1.09	4.1	629.4	7.8	117.1	15	0.96	1	1	0.25	-0.25	0.125	9.5	1.92	0.14	1.09	-0.25	5.38	6.43	1.12	5.4	178.8	10.5	97.9	0.89	1	1	0.25
35	6.5	OS	SMILE	M	21	25.71	567	93	-4	-0.5	-4.25	19	0	1.34	0.43	2.37	0.11	1.93	-0.2	4.24	6.46	0.83	3.6	536.4	6.8	137.9	22.2	0.94	1	1	0	0	0	8	2.04	0.13	1.78	-0.19	4.81	6.65	0.95	4.4	197.5	10.6	118.9	0.98	1	1	0
35	6.3	OD	SMILE	M	21	25.98	525	121	-6.75	0	-6.75	15	0	1.21	0.06	1.97	0.16	1.56	-0.25	5.31	7.132	1.15	4.4	506	8.6	93.5	17.2	0.68	1	1	0	-0.5	-0.25	10	1.77	0.17	1.13	-0.29	5.46	5.94	1.23	5.7	152.1	11.1	83.4	0.74	1	1	0
36	6.5	OD	SMILE	M	20	26.83	565	80	-3	0	-3	16	0	0.03	0.02	2.58	0.12	1.97	-0.28	4.9	7.03	0.94	3.7	433.5	7	145.5	19.1	0.92	1	1	0.25	-0.5	0	10.5	2.61	0.13	2.01	-0.17	5.14	6.53	0.98	4.3	215.9	10.2	113.5	0.88	1	1	0.25
36	6.3	OS	SMILE	M	21	25.86	524	117	-6	-0.5	-6.25	14	0	1.3	0.01	2.4	0.16	1.91	-0.29	5.15	6.96	1.21	4.2	588	8.4	115	16.8	0.75	1	1	0.25	-0.25	0.125	10.5	1.88	0.15	1.84	-0.29	5.64	7.13	1.2	5.5	151	10.1	86.4	0.82	1	1	0
37	6.5	OD	SMILE	M	21	26.38	562	83	-3.5	-0.5	-3.75	16	0	0.7	0.02	2.53	0.14	2.55	-0.25	5.17	8.36	0.99	3.8	584.2	7.3	109.8	14.9	1.03	1	1	0	-0.25	-0.125	10	2.89	0.14	2.09	-0.24	5.26	6.95	0.97	4.7	238.7	9.2	113	1.02	1	1	0.25
37	6.3	OD	SMILE	M	20	26.21	515	111	-5.25	-0.5	-5.5	16	0.01	1.34	0.35	1.98	0.14	1.57	-0.25	5.15	7.32	1.01	4.1	468.3	8.2	102.2	17.6	0.95	1	1	0	-0.25	-0.125	11.5	1.95	0.14	2.09	-0.23	5.11	6.53	1.02	4.5	166.9	9.8	104.9	1.04	1	1	-0.5
38	6.5	OS	SMILE	M	21	26.97	559	96	-4.75	0	-4.75	18	0	0.7	0.04	2.57	0.14	2.09	-0.26	5.28	8.05	1.07	3.8	662.4	7.5	117.9	14	0.98	1	1	0	-0.5	-0.25	11	2.62	0.14	1.5	-0.22	5.36	6.68	1.01	4.8	213.2	9.5	98.8	0.98	1	1	0.25
38	6.3	OS	SMILE	M	20	26.11	517	101	-4.75	-0.5	-5	15	0.01	1.04	0.42	1.93	0.14	2.02	-0.22	5.04	8.35	0.96	4.1	493.2	7.2	109.8	17.4	1.07	1	1	0	0	0	10	1.9	0.12	1.35	-0.21	5.03	6.82	0.92	4.8	174.3	9.3	112.1	1.2	1	1	-0.5
39	6.3	OD	SMILE	F	25	27.4	583	111	-6.25	0	-6.25	18	0	-0.02	0	2.47	0.13	2.3	-0.26	5.28	7.89	1.07	3.7	545.5	7.2	135.6	15.8	0.87	1	1	1.25	-0.25	1.125	8	2.17	0.13	1.05	-0.27	5.49	6.92	1.1	4.5	194	9.6	110.3	0.88	1	1	0.75
39	6.5	OD	SMILE	M	23	25.02	583	84	-2.75	-0.75	-3.125	18	0	0.3	0	2.3	0.13	2.15	-0.21	5.05	7.34	1.02	3.8	510.7	7.4	126	14.9	0.95	#NULL!	#NULL!	#NULL!	#NULL!	#NULL!	#NULL!	1.89	0.13	1.43	-0.22	5.01	7.45	1.08	4.6	252.4	8.7	133	1.06	1	1	-0.25
40	6.5	OS	SMILE	M	23	25.33	577	84	-3	-0.75	-3.375	17	0	0.38	0.02	2.62	0.11	2.3	-0.2	4.78	7.56	0.93	3.9	507.7	7.4	141.4	16.9	1.01	1	1	0.75	-0.75	0.375	10	1.91	0.13	1.24	-0.24	5.12	6.27	1.08	4.5	243.9	9.1	124.4	0.94	1	1	-0.25
40	6.3	OS	SMILE	F	25	27.01	583	101	-5.5	0	-5.5	17	0	0.05	0.24	2.59	0.13	2.03	-0.23	4.97	8.07	0.97	3.7	593.4	7	141.4	17.6	0.93	#NULL!	#NULL!	#NULL!	#NULL!	#NULL!	#NULL!	1.96	0.13	1.31	-0.27	5.4	6.6	1.07	4.7	189.9	9.3	108.9	0.92	1	#NULL!	#NULL!
41	6.5	OD	SMILE	M	21	26.15	524	79	-3.5	0	-3.5	18	0	0.17	0.01	2.28	0.1	1.94	-0.21	4.86	8.26	0.86	4.2	558.9	7.6	135.9	20.2	0.96	1	1	0.25	-0.75	-0.125	14	2.01	0.13	1.21	-0.25	5	6.73	1	5.2	212.2	10.1	96.5	1	1	1	0.25
41	6.3	OD	SMILE	F	24	25.5	552	114	-5.5	-0.5	-5.75	14	0	1.96	0.35	2.72	0.14	1.89	-0.28	5.1	6.84	1.17	4.3	491.2	8.5	107.7	13.7	0.92	1	1	-0.5	-0.5	-0.75	10	2.18	0.14	2.16	-0.3	5.32	6.35	1.21	5.4	160.4	10.2	79.1	0.93	1	1	-0.75
42	6.5	OS	SMILE	M	21	26.24	530	85	-3.5	-0.5	-3.75	18	0	0.07	0	2.33	0.09	2.03	-0.24	4.63	6.76	0.87	3.9	618.2	7.1	134.3	20.2	1	1	1	0.5	0	0.5	14	2.2	0.13	1.24	-0.26	5.1	5.88	1.03	4.7	218.6	10.7	96.6	0.89	1	1	0.25
42	6.3	OS	SMILE	F	24	25.11	556	114	-5.5	-1	-6	13	0	1.69	0.39	2.49	0.14	2.06	-0.29	5.08	7.132	1.1	4.1	563.1	8.7	110.8	14.8	0.94	1	1	0	-0.25	-0.125	11	1.72	0.15	1.1	-0.3	5.22	6.14	1.16	5.2	159.9	11.2	85.4	0.86	1	1	-0.25
43	6.5	OD	SMILE	F	34	25.54	561	119	-5.5	-0.5	-5.75	16	0	1.06	0.06	1.93	0.15	2.03	-0.24	4.99	6.84	1.01	4.3	517.2	8.3	114.3	15.8	0.87	1	1	0	-0.25	-0.125	9	2.01	0.15	1.84	-0.26	5.19	5.6	1.07	5.8	189.6	11.8	86	0.83	1	1	0
43	6.3	OS	SMILE	F	36	25.62	582	108	-5.5	-0.5	-5.75	13	0	0.31	0.06	2.06	0.17	2.02	-0.28	5.28	7.22	1.13	4.6	752.2	8.8	101.5	12.8	0.78	1	1	-0.25	-0.5	-0.5	8	1.96	0.18	1.58	-0.27	5.68	6.05	1.3	5.3	222.6	11.3	69.8	0.72	1	1	-0.25
44	6.5	OS	SMILE	F	34	25.45	569	113	-5.25	0	-5.25	16	0	0.8	0.09	2.61	0.14	1.91	-0.23	4.94	8.46	0.98	4.2	683.1	7.6	130.8	16.9	0.9	1	1	-0.75	-0.25	-0.875	13	1.86	0.14	1.88	-0.28	5.15	6.05	1.06	5.4	225	11.1	85	0.85	1	1	-0.25
44	6.3	OD	SMILE	M	19	24.69	550	123	-5.75	-1.25	-6.375	15	0	1.33	0.02	2.55	0.14	2.01	-0.3	5.01	6.73	1.12	4.4	565.8	9.4	115.5	15	0.75	#NULL!	#NULL!	#NULL!	#NULL!	#NULL!	#NULL!	2.25	0.15	1.68	-0.31	5.4	5.43	1.24	5.5	148.5	12.6	72.9	0.71	1	#NULL!	#NULL!
45	6.5	OD	SMILE	M	45	25.07	562	80	-4	-0.5	-4.25	18	0	0.59	0.01	2.79	0.12	2.82	-0.26	4.89	7.58	1.01	3.9	632.2	7.1	131.4	17.6	1.1	1	1	-0.75	-0.25	-0.875	13	2.49	0.13	2.09	-0.27	5.01	6.75	1.06	4.8	295	9.7	104.7	1.17	1	1	-0.75
46	6.5	OS	SMILE	M	45	24.71	560	85	-4	-0.5	-4.25	16	0	1.19	0.03	1.89	0.14	2.02	-0.28	5.05	7.1	1.09	4.1	743.5	7.8	122.5	14.4	1.04	1	1	-0.25	0	-0.25	10	2.05	0.15	1.31	-0.25	5.13	6.37	1.12	4.7	296.5	10.5	83.5	1	1	1	0
47	6.5	OD	SMILE	F	19	24.24	540	81	-1.5	-0.75	-1.875	17	0.02	1.18	0.02	2.29	0.09	2.24	-0.23	4.48	6.1	0.89	3.7	450	8.1	130.4	20	0.95	1	1	1	-0.75	0.625	11.5	1.88	0.15	1.67	-0.25	5.12	7.17	1.09	4.5	260.1	9.9	87.5	0.99	1	1	0.75
48	6.5	OS	SMILE	F	19	24.69	532	74	-2.5	-0.75	-2.875	16	0.01	1.11	0.14	2.28	0.11	1.98	-0.18	4.59	7.09	0.85	3.9	499.7	8	124.4	21.8	0.88	1	1	0.25	-0.5	0	10	1.95	0.14	1.19	-0.29	5.15	5.8	1.07	4.8	237.5	10.7	80.7	0.9	1	1	0.5
49	6.5	OD	SMILE	F	37	25.24	523	73	-3.25	-0.5	-3.5	18	0	1.52	0.28	2.26	0.1	1.77	-0.26	4.83	7.49	0.94	3.5	617.2	7.7	117.4	18.1	1.1	1	1	-0.75	-0.25	-0.875	13.5	2.57	0.1	2.08	-0.24	4.96	7.36	0.91	4.2	234.6	8.8	121.5	1.21	1	1	0
50	6.5	OS	SMILE	F	37	25.57	518	81	-3.75	0	-3.75	16	0	1.29	0.2	2.47	0.11	1.96	-0.26	4.8	7.3	0.95	4	600.9	7.5	126.5	17.2	1.26	1	1	-0.75	-0.25	-0.875	13.5	1.9	0.12	1.28	-0.26	5.05	6.47	0.98	5.1	221.7	9.4	102.1	1.14	1	1	0
51	6.5	OD	SMILE	F	24	25.61	540	84	-3	-0.5	-3.25	16	0.01	0.61	0.27	2.42	0.12	2.02	-0.26	4.93	7.71	0.99	3.9	491.1	7.6	124.5	15.2	1.09	1	1	0.5	0	0.5	10	1.9	0.13	2.05	-0.25	5.17	5.86	1.04	4.8	185.3	10.4	87.8	1.02	1	1	0.75
52	6.5	OS	SMILE	F	24	25.52	539	82	-3.5	0	-3.5	17	0	0.72	0.29	2.51	0.13	2.01	-0.24	4.7	6.46	1	3.9	600.5	8.4	117.8	16.3	1.05	1	1	0.75	0	0.75	10	2.85	0.12	1.21	-0.25	5.12	6.63	1.04	4.6	207.5	10.1	93.3	1.01	1	1	0.75
53	6.5	OS	SMILE	F	30	26.18	556	103	-4.75	-0.5	-5	19	0	0.86	0.01	2.24	0.12	1.95	-0.2	4.58	7.46	0.96	3.8	698.8	7.2	128.6	18.7	1.03	#NULL!	#NULL!	#NULL!	#NULL!	#NULL!	#NULL!	1.88	0.13	1.16	-0.26	5.31	6.48	1	5.2	190.4	10.3	116.6	0.97	1	1	#NULL!
54	6.5	OS	SMILE	F	33	24.37	553	98	-4.75	0	-4.75	12	0	1.18	0.21	2.39	0.17	2.01	-0.25	5.14	6.78	1.08	4.8	559.1	9.6	112.4	14.1	0.78	#NULL!	#NULL!	#NULL!	#NULL!	#NULL!	#NULL!	1.82	0.16	1.22	-0.28	5.07	5.9	1.13	5.6	216.7	11.8	77.4	0.91	1	1	#NULL!
[truncated: 78 more columns]
